# Supplementary material for: Online teaching emotion analysis based on GRU and nonlinear transformer algorithm
Source: PeerJ Comput Sci. 2023 Nov 21;9:e1696. doi: 10.7717/peerj-cs.1696 (PMC10703066; doi:10.7717/peerj-cs.1696)
Supplement: Supplemental Information 1 [file peerj-cs-09-1696-s001.zip]

Archive with 11 entries (10 files):
- code/
- code/data_load.py
- code/download.sh
- code/hparams.py
- code/model.py
- code/modules.py
- code/prepro.py
- code/requirements.txt
- code/test.py
- code/train.py
- code/utils.py
