# Supplementary material for: Online teaching emotion analysis based on GRU and nonlinear transformer algorithm
Source: PeerJ Comput Sci. 2023 Nov 21;9:e1696. doi: 10.7717/peerj-cs.1696 (PMC10703066; doi:10.7717/peerj-cs.1696)
Supplement: Supplemental Information 2 [file peerj-cs-09-1696-s002.txt]

https://www.zenodo.org/record/4415784
doi: 10.5281/zenodo.4415784
